# Supplementary material for: Vocational Interventions to Improve Employment Participation of People with Psychosocial Disability, Autism and/or Intellectual Disability: A Systematic Review
Source: Int J Environ Res Public Health. 2021 Nov 17;18(22):12083. doi: 10.3390/ijerph182212083 (PMC8618542; doi:10.3390/ijerph182212083)
Supplement: Supplementary file 1 [file ijerph-18-12083-s001.zip]

Archive with 5 entries (5 files):
- Supplementary File S1_PRISMA checklist_NDIA SR_26_7_2021.pdf
- Supplementary File S2_ID non randomized info.pdf
- Supplementary File S3_Search strategy_26_7_2021.pdf
- Supplementary File S4_Excluded studies_22_7_2021.pdf
- Supplementary File S5_interventions all studies_26_7_2021.pdf
